# Supplementary material for: First record of Jerzego Maddison, 2014, with description of a new species from China (Araneae, Salticidae)
Source: Biodivers Data J. 2025 Jun 16;13:e156957. doi: 10.3897/BDJ.13.e156957 (PMC12238973; doi:10.3897/BDJ.13.e156957)
Supplement: XML Treatment for Jerzego qiuhangi [file BDJ.13.e156957-treatment1.xml]

<!DOCTYPE tp:taxon-treatment
  PUBLIC "-//TaxonX//DTD Taxonomic Treatment Publishing DTD v0 20100105//EN" "tax-treatment-NSO.dtd">
<tp:taxon-treatment xmlns:tp="http://www.plazi.org/taxpub"><tp:treatment-meta><mixed-citation publication-type="journal"><person-group><name><surname>Wang</surname><given-names>Cheng</given-names></name><name><surname>Gan</surname><given-names>Jiahui</given-names></name><name><surname>Mi</surname><given-names>Xiaoqi</given-names></name></person-group><article-title>First record of <italic><tp:taxon-name><tp:taxon-name-part taxon-name-part-type="genus" reg="Jerzego">Jerzego</tp:taxon-name-part></tp:taxon-name></italic> Maddison, 2014, with description of a new species from China (<tp:taxon-name><tp:taxon-name-part taxon-name-part-type="order">Araneae</tp:taxon-name-part></tp:taxon-name>, <tp:taxon-name><tp:taxon-name-part taxon-name-part-type="family">Salticidae</tp:taxon-name-part></tp:taxon-name>)</article-title><source>Biodivers Data J</source><day>16</day><month>06</month><year>2025</year><volume>13</volume><pub-id pub-id-type="doi">10.3897/BDJ.13.e156957</pub-id></mixed-citation></tp:treatment-meta><tp:nomenclature><tp:taxon-name>
            <object-id xmlns:xlink="http://www.w3.org/1999/xlink" content-type="arpha" xlink:type="simple">190B677C-35DA-5C76-9ECD-9B7E349C185B</object-id>
            <tp:taxon-name-part taxon-name-part-type="genus">Jerzego</tp:taxon-name-part>
            <tp:taxon-name-part taxon-name-part-type="species">qiuhangi</tp:taxon-name-part>
            <object-id xmlns:xlink="http://www.w3.org/1999/xlink" content-type="zoobank" xlink:type="simple" object-id-type="ZooBank">82E8656F-2F9F-496E-9A33-4170FFF08F50</object-id>
          </tp:taxon-name><tp:taxon-authority>Wang, Gan &amp; Mi</tp:taxon-authority><tp:taxon-status xmlns:xlink="http://www.w3.org/1999/xlink" xlink:type="simple">sp. nov.</tp:taxon-status></tp:nomenclature><tp:treatment-sec sec-type="materials"><title>Materials</title><list list-type="alpha-lower" list-content="occurrences"><list-item><p><bold>Type status:</bold> <named-content xmlns:xlink="http://www.w3.org/1999/xlink" content-type="dwc:typeStatus" xlink:type="simple">Holotype</named-content>. <bold>Occurrence:</bold> recordedBy: <named-content xmlns:xlink="http://www.w3.org/1999/xlink" content-type="dwc:recordedBy" xlink:type="simple">Hang Qiu</named-content>; individualID: <named-content xmlns:xlink="http://www.w3.org/1999/xlink" content-type="dwc:individualID" xlink:type="simple">TRU-JS 0849</named-content>; sex: <named-content xmlns:xlink="http://www.w3.org/1999/xlink" content-type="dwc:sex" xlink:type="simple">male</named-content>; occurrenceID: <named-content xmlns:xlink="http://www.w3.org/1999/xlink" content-type="dwc:occurrenceID" xlink:type="simple">6181C211-20BB-55C7-8A5D-21794542EEEA</named-content>; <bold>Taxon:</bold> scientificNameID: <named-content xmlns:xlink="http://www.w3.org/1999/xlink" content-type="dwc:scientificNameID" xlink:type="simple"><italic><tp:taxon-name><tp:taxon-name-part taxon-name-part-type="genus" reg="Jerzego">Jerzego</tp:taxon-name-part><tp:taxon-name-part taxon-name-part-type="species" reg="qiuhangi">qiuhangi</tp:taxon-name-part></tp:taxon-name></italic> sp. nov.</named-content>; <bold>Location:</bold> country: <named-content xmlns:xlink="http://www.w3.org/1999/xlink" content-type="dwc:country" xlink:type="simple">China</named-content>; county: <named-content xmlns:xlink="http://www.w3.org/1999/xlink" content-type="dwc:county" xlink:type="simple">Menghai</named-content>; locality: <named-content xmlns:xlink="http://www.w3.org/1999/xlink" content-type="dwc:locality" xlink:type="simple">Mankuyao Village, around of Manyao Reservoir</named-content>; verbatimElevation: <named-content xmlns:xlink="http://www.w3.org/1999/xlink" content-type="dwc:verbatimElevation" xlink:type="simple">unspecified</named-content>; verbatimLatitude: <named-content xmlns:xlink="http://www.w3.org/1999/xlink" content-type="dwc:verbatimLatitude" xlink:type="simple">21°56.93'</named-content>; verbatimLongitude: <named-content xmlns:xlink="http://www.w3.org/1999/xlink" content-type="dwc:verbatimLongitude" xlink:type="simple">100°28.27'</named-content>; <bold>Identification:</bold> identifiedBy: <named-content xmlns:xlink="http://www.w3.org/1999/xlink" content-type="dwc:identifiedBy" xlink:type="simple">Cheng Wang</named-content>; <bold>Event:</bold> samplingProtocol: <named-content xmlns:xlink="http://www.w3.org/1999/xlink" content-type="dwc:samplingProtocol" xlink:type="simple">by hand</named-content>; year: <named-content xmlns:xlink="http://www.w3.org/1999/xlink" content-type="dwc:year" xlink:type="simple">2024</named-content>; month: <named-content xmlns:xlink="http://www.w3.org/1999/xlink" content-type="dwc:month" xlink:type="simple">11</named-content>; day: <named-content xmlns:xlink="http://www.w3.org/1999/xlink" content-type="dwc:day" xlink:type="simple">27</named-content>; habitat: <named-content xmlns:xlink="http://www.w3.org/1999/xlink" content-type="dwc:habitat" xlink:type="simple">tree bark</named-content></p></list-item><list-item><p><bold>Type status:</bold> <named-content xmlns:xlink="http://www.w3.org/1999/xlink" content-type="dwc:typeStatus" xlink:type="simple">Paratype</named-content>. <bold>Occurrence:</bold> recordedBy: <named-content xmlns:xlink="http://www.w3.org/1999/xlink" content-type="dwc:recordedBy" xlink:type="simple">Hang Qiu</named-content>; individualID: <named-content xmlns:xlink="http://www.w3.org/1999/xlink" content-type="dwc:individualID" xlink:type="simple">TRU-JS 0850–0852</named-content>; individualCount: <named-content xmlns:xlink="http://www.w3.org/1999/xlink" content-type="dwc:individualCount" xlink:type="simple">3</named-content>; sex: <named-content xmlns:xlink="http://www.w3.org/1999/xlink" content-type="dwc:sex" xlink:type="simple">2 males, 1 female</named-content>; occurrenceID: <named-content xmlns:xlink="http://www.w3.org/1999/xlink" content-type="dwc:occurrenceID" xlink:type="simple">EAC5F56C-F8EB-5FFD-A7EA-AE6160963310</named-content>; <bold>Taxon:</bold> scientificNameID: <named-content xmlns:xlink="http://www.w3.org/1999/xlink" content-type="dwc:scientificNameID" xlink:type="simple"><italic><tp:taxon-name><tp:taxon-name-part taxon-name-part-type="genus" reg="Jerzego">Jerzego</tp:taxon-name-part><tp:taxon-name-part taxon-name-part-type="species" reg="qiuhangi">qiuhangi</tp:taxon-name-part></tp:taxon-name></italic> sp. nov.</named-content>; <bold>Location:</bold> country: <named-content xmlns:xlink="http://www.w3.org/1999/xlink" content-type="dwc:country" xlink:type="simple">China</named-content>; county: <named-content xmlns:xlink="http://www.w3.org/1999/xlink" content-type="dwc:county" xlink:type="simple">Menghai</named-content>; locality: <named-content xmlns:xlink="http://www.w3.org/1999/xlink" content-type="dwc:locality" xlink:type="simple">Mankuyao Village, around of Manyao Reservoir</named-content>; verbatimElevation: <named-content xmlns:xlink="http://www.w3.org/1999/xlink" content-type="dwc:verbatimElevation" xlink:type="simple">unspecified</named-content>; verbatimLatitude: <named-content xmlns:xlink="http://www.w3.org/1999/xlink" content-type="dwc:verbatimLatitude" xlink:type="simple">21°56.93'</named-content>; verbatimLongitude: <named-content xmlns:xlink="http://www.w3.org/1999/xlink" content-type="dwc:verbatimLongitude" xlink:type="simple">100°28.27'</named-content>; <bold>Identification:</bold> identifiedBy: <named-content xmlns:xlink="http://www.w3.org/1999/xlink" content-type="dwc:identifiedBy" xlink:type="simple">Cheng Wang</named-content>; <bold>Event:</bold> samplingProtocol: <named-content xmlns:xlink="http://www.w3.org/1999/xlink" content-type="dwc:samplingProtocol" xlink:type="simple">by hand</named-content>; year: <named-content xmlns:xlink="http://www.w3.org/1999/xlink" content-type="dwc:year" xlink:type="simple">2024</named-content>; month: <named-content xmlns:xlink="http://www.w3.org/1999/xlink" content-type="dwc:month" xlink:type="simple">11</named-content>; day: <named-content xmlns:xlink="http://www.w3.org/1999/xlink" content-type="dwc:day" xlink:type="simple">27</named-content>; habitat: <named-content xmlns:xlink="http://www.w3.org/1999/xlink" content-type="dwc:habitat" xlink:type="simple">tree bark</named-content></p></list-item></list></tp:treatment-sec><tp:treatment-sec sec-type="Description"><title>Description</title><p>Male (Fig. <xref ref-type="fig" rid="F12914084">1</xref>A–C, Fig. <xref ref-type="fig" rid="F12914079">3</xref>A, B and D–F). Total length 5.25. Carapace 2.44 long, 1.69 wide. Abdomen 2.75 long, 1.41 wide. Eye sizes and inter distances: AME 0.42, ALE 0.21, PLE 0.19, AERW 1.16, PERW 1.25, EFL 0.98. Legs: I 4.06 (1.38, 0.85, 0.80, 0.53, 0.50), II 3.41 (1.00, 0.70, 0.75, 0.48, 0.48), III 3.11 (0.95, 0.55, 0.60, 0.63, 0.38), IV 4.14 (1.20, 0.73, 0.98, 0.85, 0.38). Carapace dark, flat, bearing short white scales bilaterally and posteriorly; fovea longitudinal. Chelicerae each with three promarginal and retromarginal teeth. Endites elongated, with pale disto-inner areas. Labium almost as long as wide. Sternum about 1.5 times longer than wide, covered with dark thin setae and with rather pointed posterior end. Legs yellowish-brown to dark, covered with sparse white scales, with enlarged femora and tibiae Ⅰ and bearing dense, long setae ventrally on patellae and tibiae Ⅰ. Abdomen elongated, dorsum dark, covered with sparse white scales anteriorly, with sub-fusiform scutum on median line of anterior 1/3, followed by pair of dark grey, elongate-oval patches and pair of inclined white stripes of scales on posterolateral side; venter with four dotted lines extending from epigastric furrow to terminus.</p><p>Palp (Fig. <xref ref-type="fig" rid="F12914084">1</xref>A–C): tibia almost as long as wide in retrolateral view, with broad retrolateral apophysis slightly more than half its width; cymbium about 1.5 times longer than wide; bulb swollen medio-posteriorly, with well-developed posterior lobe extending towards postero-prolateral side; embolus straight, originating from anteroprolateral portion of bulb, with inner membranous portion and rather pointed tip.</p><p>Female (Fig. <xref ref-type="fig" rid="F12914077">2</xref>A–D and Fig. <xref ref-type="fig" rid="F12914079">3</xref>C). Total length 5.93. Carapace 2.71 long, 1.82 wide. Abdomen 3.11 long 1.61 wide. Eye sizes and inter distances: AME 0.43, ALE 0.22, PLE 0.20, AERW 1.32, PERW 1.36, EFL 1.14. Legs: I 4.02 (1.33, 0.73, 0.88, 0.58, 0.50), II 3.68 (1.10, 0.75, 0.85, 0.53, 0.45), III 3.24 (0.98, 0.53, 0.65, 0.65, 0.43), IV 4.54 (1.33, 0.78, 1.05, 0.95, 0.43). Habitus similar to that of male, except without dorsal abdominal scutum.</p><p>Epigyne (Fig. <xref ref-type="fig" rid="F12914077">2</xref>A–D): almost as long as wide, with well-developed, oval atrium with arc-shaped anterior ridge; copulatory openings elongate-oval, separated from each other by about 2/3 atrial width; copulatory ducts posteriorly extending with slight curves at proximal, medio-proximally divided into much thinner, straight, bar-shaped dorsal branch and irregular curved ventral branch and both branches fused at position of posterior 1/3, remainder portions broadened and curved into nearly C-shape in lateral view; accessory glands mediolaterally located on proximal 1/3 of copulatory ducts, curved about 70° at beginning and then running anteriorly; spermathecae nearly spherical, touching each other; fertilisation ducts originating from anterior portions of spermathecae.</p></tp:treatment-sec><tp:treatment-sec sec-type="Diagnosis"><title>Diagnosis</title><p>The male of <italic><tp:taxon-name><tp:taxon-name-part taxon-name-part-type="genus" reg="Jerzego">Jerzego</tp:taxon-name-part><tp:taxon-name-part taxon-name-part-type="species" reg="qiuhangi">qiuhangi</tp:taxon-name-part></tp:taxon-name></italic> sp. nov. resembles that of <italic><tp:taxon-name><tp:taxon-name-part taxon-name-part-type="genus" reg="Jerzego">J.</tp:taxon-name-part><tp:taxon-name-part taxon-name-part-type="species" reg="corticicola">corticicola</tp:taxon-name-part></tp:taxon-name></italic> Maddison 2014 in the general shape of the palp, but can be easily distinguished by the embolus, which is about half the bulb length and has an inner membranous portion (Fig. <xref ref-type="fig" rid="F12914084">1</xref>B) vs. about 1/4 the bulb length and lacks similar membranous portion in <italic><tp:taxon-name><tp:taxon-name-part taxon-name-part-type="genus" reg="Jerzego">J.</tp:taxon-name-part><tp:taxon-name-part taxon-name-part-type="species" reg="corticicola">corticicola</tp:taxon-name-part></tp:taxon-name></italic> (<xref ref-type="bibr" rid="B12915097">Maddison and Piascik (2014)</xref>: fig. 2). The female of this new species resembles that of <italic><tp:taxon-name><tp:taxon-name-part taxon-name-part-type="genus" reg="Jerzego">J.</tp:taxon-name-part><tp:taxon-name-part taxon-name-part-type="species" reg="bipartitus">bipartitus</tp:taxon-name-part></tp:taxon-name></italic> (Simon, 1903) in having the similar habitus pattern and epigyne, but can be easily distinguished by the lack of epigynal septum (Fig. <xref ref-type="fig" rid="F12914077">2</xref>A) vs. present in <italic><tp:taxon-name><tp:taxon-name-part taxon-name-part-type="genus" reg="Jerzego">J.</tp:taxon-name-part><tp:taxon-name-part taxon-name-part-type="species" reg="bipartitus">bipartitus</tp:taxon-name-part></tp:taxon-name></italic> (<xref ref-type="bibr" rid="B12915145">Wanless (1981)</xref>: fig. 12F). The species also somewhat resembles that of <italic><tp:taxon-name><tp:taxon-name-part taxon-name-part-type="genus" reg="Jerzego">J.</tp:taxon-name-part><tp:taxon-name-part taxon-name-part-type="species" reg="sunillimaye">sunillimaye</tp:taxon-name-part></tp:taxon-name></italic> Sanap, Caleb &amp; Joglekar, 2019 in having rather consistent dorsal patterns of the abdomen, but differs by the straight embolus originating from the anteroporlateral portion of tegulum and has a pointed tip and by the lack of median septum (Fig. <xref ref-type="fig" rid="F12914084">1</xref>B and Fig. <xref ref-type="fig" rid="F12914077">2</xref>A) vs. twisted embolus originating from the central portion of tegulum and has a blunt tip and the presence of median septum in <italic><tp:taxon-name><tp:taxon-name-part taxon-name-part-type="genus" reg="Jerzego">J.</tp:taxon-name-part><tp:taxon-name-part taxon-name-part-type="species" reg="sunillimaye">sunillimaye</tp:taxon-name-part></tp:taxon-name></italic> (<xref ref-type="bibr" rid="B12915106">Sanap et al. (2019)</xref>: figs 5, 7, 9, 16 and 18).</p></tp:treatment-sec><tp:treatment-sec sec-type="Etymology"><title>Etymology</title><p>The specific name is a patronym of the collector; noun (name) in genitive case.</p></tp:treatment-sec><tp:treatment-sec sec-type="Distribution"><title>Distribution</title><p>Known only from the type locality in Yunnan, China (Fig. <xref ref-type="fig" rid="F13236774">4</xref>).</p></tp:treatment-sec><tp:treatment-sec><!--Section generated to contain objects referenced in tp:taxon-treatment.--><fig id="F12914084" position="float" orientation="portrait"><object-id xmlns:xlink="http://www.w3.org/1999/xlink" content-type="arpha" xlink:type="simple">8E2B8CC6-6EF9-5B53-B1C8-FC89D94FB020</object-id><object-id xmlns:xlink="http://www.w3.org/1999/xlink" content-type="doi" xlink:type="simple">10.3897/BDJ.13.e156957.figure1</object-id><label>Figure 1.</label><caption><p>Male palp of <italic><tp:taxon-name><tp:taxon-name-part taxon-name-part-type="genus" reg="Jerzego">Jerzego</tp:taxon-name-part><tp:taxon-name-part taxon-name-part-type="species" reg="qiuhangi">qiuhangi</tp:taxon-name-part></tp:taxon-name></italic> sp. nov., holotype. <bold>A</bold> prolateral; <bold>B</bold> ventral; <bold>C</bold> retrolateral. Scale bars 0.1 mm.</p></caption><graphic xmlns:xlink="http://www.w3.org/1999/xlink" xlink:href="bdj-13-e156957-g001.jpg" position="float" id="oo_1307845.jpg" orientation="portrait" xlink:type="simple"><uri content-type="original_file" xlink:type="simple">https://binary.pensoft.net/fig/1307845</uri></graphic></fig><fig id="F12914079" position="float" orientation="portrait"><object-id xmlns:xlink="http://www.w3.org/1999/xlink" content-type="arpha" xlink:type="simple">0C9D6A4C-7658-5891-B4C1-646D47F2B2A9</object-id><object-id xmlns:xlink="http://www.w3.org/1999/xlink" content-type="doi" xlink:type="simple">10.3897/BDJ.13.e156957.figure3</object-id><label>Figure 3.</label><caption><p><italic><tp:taxon-name><tp:taxon-name-part taxon-name-part-type="genus" reg="Jerzego">Jerzego</tp:taxon-name-part><tp:taxon-name-part taxon-name-part-type="species" reg="qiuhangi">qiuhangi</tp:taxon-name-part></tp:taxon-name></italic> sp. nov. <bold>A</bold>, <bold>B</bold>, <bold>D</bold>–<bold>F</bold> (holotype); <bold>C</bold> (female paratype). <bold>A</bold>, <bold>C</bold> habitus, dorsal; <bold>B</bold> ditto, ventral; <bold>D</bold> carapace, frontal; <bold>E</bold> leg Ⅰ, prolateral; <bold>F</bold> chelicera, posterior. Scale bars <bold>A</bold>, <bold>B</bold>, <bold>D</bold>, <bold>E</bold> = 0.5 mm; <bold>C</bold> = 1.0 mm; <bold>F</bold> = 0.1 mm.</p></caption><graphic xmlns:xlink="http://www.w3.org/1999/xlink" xlink:href="bdj-13-e156957-g003.jpg" position="float" id="oo_1307841.jpg" orientation="portrait" xlink:type="simple"><uri content-type="original_file" xlink:type="simple">https://binary.pensoft.net/fig/1307841</uri></graphic></fig><fig id="F12914077" position="float" orientation="portrait"><object-id xmlns:xlink="http://www.w3.org/1999/xlink" content-type="arpha" xlink:type="simple">158CC566-CF79-513E-A60B-5CD7CF1B4F1F</object-id><object-id xmlns:xlink="http://www.w3.org/1999/xlink" content-type="doi" xlink:type="simple">10.3897/BDJ.13.e156957.figure2</object-id><label>Figure 2.</label><caption><p>Epigyne of <italic><tp:taxon-name><tp:taxon-name-part taxon-name-part-type="genus" reg="Jerzego">Jerzego</tp:taxon-name-part><tp:taxon-name-part taxon-name-part-type="species" reg="qiuhangi">qiuhangi</tp:taxon-name-part></tp:taxon-name></italic> sp. nov. <bold>A</bold> epigyne, ventral; <bold>B</bold> vulva, dorsolateral; <bold>C, D</bold> ditto, dorsal. Scale bars 0.1 mm.</p></caption><graphic xmlns:xlink="http://www.w3.org/1999/xlink" xlink:href="bdj-13-e156957-g002.jpg" position="float" id="oo_1307840.jpg" orientation="portrait" xlink:type="simple"><uri content-type="original_file" xlink:type="simple">https://binary.pensoft.net/fig/1307840</uri></graphic></fig><fig id="F13236774" position="float" orientation="portrait"><object-id xmlns:xlink="http://www.w3.org/1999/xlink" content-type="arpha" xlink:type="simple">FC2C2651-88F7-5C55-A98C-A4F7A7D5749C</object-id><object-id xmlns:xlink="http://www.w3.org/1999/xlink" content-type="doi" xlink:type="simple">10.3897/BDJ.13.e156957.figure4</object-id><label>Figure 4.</label><caption><p>The distributional record of <italic><tp:taxon-name><tp:taxon-name-part taxon-name-part-type="genus" reg="Jerzego">Jerzego</tp:taxon-name-part><tp:taxon-name-part taxon-name-part-type="species" reg="qiuhangi">qiuhangi</tp:taxon-name-part></tp:taxon-name></italic> sp. nov. (red five-pointed star).</p></caption><graphic xmlns:xlink="http://www.w3.org/1999/xlink" xlink:href="bdj-13-e156957-g004.jpg" position="float" id="oo_1345799.jpg" orientation="portrait" xlink:type="simple"><uri content-type="original_file" xlink:type="simple">https://binary.pensoft.net/fig/1345799</uri></graphic></fig></tp:treatment-sec><ref-list><ref id="B12915097"><element-citation xmlns:xlink="http://www.w3.org/1999/xlink" publication-type="article" xlink:type="simple"><person-group person-group-type="author"><name name-style="western"><surname>Maddison</surname><given-names>W. P.</given-names></name><name name-style="western"><surname>Piascik</surname><given-names>E. K.</given-names></name></person-group><year>2014</year><article-title><italic><tp:taxon-name><tp:taxon-name-part taxon-name-part-type="genus" reg="Jerzego">Jerzego</tp:taxon-name-part></tp:taxon-name></italic>, a new hisponine jumping spider from Borneo (<tp:taxon-name><tp:taxon-name-part taxon-name-part-type="order">Araneae</tp:taxon-name-part></tp:taxon-name>: <tp:taxon-name><tp:taxon-name-part taxon-name-part-type="family">Salticidae</tp:taxon-name-part></tp:taxon-name>)</article-title><source>Zootaxa</source><volume>3852</volume><issue>5</issue><fpage>569</fpage><lpage>578</lpage><pub-id pub-id-type="doi">10.11646/zootaxa.3852.5.5</pub-id></element-citation></ref><ref id="B12915145"><element-citation xmlns:xlink="http://www.w3.org/1999/xlink" publication-type="article" xlink:type="simple"><person-group person-group-type="author"><name name-style="western"><surname>Wanless</surname><given-names>F. R.</given-names></name></person-group><year>1981</year><article-title>A revision of the spider genus <italic><tp:taxon-name><tp:taxon-name-part taxon-name-part-type="genus" reg="Hispo">Hispo</tp:taxon-name-part></tp:taxon-name></italic> (<tp:taxon-name><tp:taxon-name-part taxon-name-part-type="order">Araneae</tp:taxon-name-part></tp:taxon-name>: <tp:taxon-name><tp:taxon-name-part taxon-name-part-type="family">Salticidae</tp:taxon-name-part></tp:taxon-name>)</article-title><source>Bulletin of the British Museum of Natural History (Zool.)</source><volume>41</volume><fpage>179</fpage><lpage>198</lpage></element-citation></ref><ref id="B12915106"><element-citation xmlns:xlink="http://www.w3.org/1999/xlink" publication-type="article" xlink:type="simple"><person-group person-group-type="author"><name name-style="western"><surname>Sanap</surname><given-names>R. V.</given-names></name><name name-style="western"><surname>Caleb</surname><given-names>J. T. D.</given-names></name><name name-style="western"><surname>Joglekar</surname><given-names>A.</given-names></name></person-group><year>2019</year><article-title>A new species of the hisponine jumping spiders from India (<tp:taxon-name><tp:taxon-name-part taxon-name-part-type="order">Araneae</tp:taxon-name-part></tp:taxon-name>: <tp:taxon-name><tp:taxon-name-part taxon-name-part-type="family">Salticidae</tp:taxon-name-part></tp:taxon-name>), with some observations on its life history</article-title><source><tp:taxon-name><tp:taxon-name-part taxon-name-part-type="phylum">Arthropoda</tp:taxon-name-part></tp:taxon-name> Selecta</source><volume>28</volume><issue>1</issue><fpage>113</fpage><lpage>124</lpage><pub-id pub-id-type="doi">10.15298/arthsel.28.1.09</pub-id></element-citation></ref></ref-list></tp:taxon-treatment>
